# Supplementary material for: Dy3+ and Mn4+ Ions Co-Doped Stannate Phosphors for Applications in Dual-Mode Optical Thermometry
Source: Molecules. 2025 Mar 31;30(7):1569. doi: 10.3390/molecules30071569 (PMC11990255; doi:10.3390/molecules30071569)
Supplement: Supplementary file 1 [file molecules-30-01569-s001.zip]

Archive with 1 entries (1 files):
- molecules-3523882-supplementary.pdf
